# Supplementary material for: Affective temperament, job stress and professional burnout in nurses and civil servants
Source: PLoS One. 2017 Jun 6;12(6):e0176698. doi: 10.1371/journal.pone.0176698 (PMC5460788; doi:10.1371/journal.pone.0176698)
Supplement: S1 Dataset — (XLSX) [file pone.0176698.s001.xlsx]

## Sheet: database
wiek	plec	seniority	education	group	position	TEMPS1	Zmn8	Zmn9	Zmn10	Zmn11	Zmn12	Zmn13	Zmn14	Zmn15	Zmn16	Zmn17	Zmn18	Zmn19	Zmn20	Zmn21	Zmn22	Zmn23	Zmn24	Zmn25	Zmn26	Zmn27	Zmn28	Zmn29	Zmn30	Zmn31	Zmn32	Zmn33	Zmn34	Zmn35	Zmn36	Zmn37	Zmn38	Zmn39	Zmn40	Zmn41	Zmn42	Zmn43	Zmn44	Zmn45	Zmn46	Zmn47	Zmn48	Zmn49	Zmn50
39	1	23	1	1	1	0	0	0	0	0	0	1	1	1	1	0	0	0	0	1	1	0	1	0	0	0	0	0	0	0	0	0	0	0	0	0	0	0	0	0	1	0	0	0	0	0	0	1	1
57	0	34	0	1	1	0	0	0	0	0	0	0	0	0	1	1	0	0	1	1	1	0	1	0	0	0	0	0	0	0	1	0	0	0	0	0	0	0	0	0	0	1	1	0	0	0	0	1	1
27	0	5	1	1	1	0	0	1	0	0	0	1	0	1	0	1	0	1	1	0	1	1	1	0	0	0	1	1	0	1	1	1	0	1	1	1	0	0	0	0	1	0	1	1	0	0	0	0	0
39	0	12	1	1	1	0	0	0	0	0	0	0	0	0	1	0	0	1	1	1	0	0	1	0	0	0	1	1	0	0	0	0	0	0	0	1	1	0	0	0	1	1	1	1	0	0	0	1	0
38	1	14	1	1	1	0	0	0	0	0	0	0	0	1	0	0	0	0	1	0	0	1	1	0	0	0	0	0	0	0	1	0	0	0	0	1	0	0	0	0	0	1	1	1	1	0	0	1	1
25	0	1	1	1	0	0	0	0	0	0	0	0	0	1	0	0	0	0	1	1	1	0	1	0	0	0	0	0	0	0	0	0	0	0	0	0	0	0	0	0	1	0	0	1	1	0	0	1	1
52	0	24	1	1	2	0	0	0	0	0	0	0	0	0	1	0	0	1	1	1	0	1	1	0	0	0	0	0	0	0	1	0	0	0	0	0	0	0	0	0	0	0	1	1	0	0	0	1	0
31	0	8	1	1	0	0	0	1	0	0	0	0	0	1	1	1	0	1	1	1	0	1	1	0	1	0	0	0	0	1	1	0	0	0	0	0	0	0	0	0	0	0	1	1	0	0	0	1	1
62	1	41	1	1	2	0	0	1	0	0	0	0	0	1	1	1	0	1	1	1	1	1	0	0	0	0	0	0	0	0	1	0	1	0	0	1	0	0	1	1	1	1	1	1	1	0	0	1	0
57	1	36	0	1	0	0	0	0	0	0	0	0	0	0	0	0	0	0	1	0	0	0	1	0	0	1	1	0	0	1	1	0	1	0	0	1	0	0	1	1	0	0	0	0	0	0	0	0	0
25	1	3	1	1	1	0	0	0	0	0	0	0	0	0	0	1	0	0	0	1	0	0	1	1	0	0	0	0	0	0	0	0	0	0	0	0	1	0	0	0	0	0	0	0	0	0	1	0	0
65	1	34	1	1	1	0	0	0	0	0	0	0	0	0	0	1	0	1	1	1	1	1	1	0	1	0	0	0	0	0	0	0	0	0	0	0	0	0	0	0	0	0	0	0	0	0	0	1	0
34	0	9	1	1	0	0	0	0	0	0	0	0	0	0	0	0	0	0	1	0	0	1	1	0	0	0	0	0	0	0	0	0	0	0	0	1	0	0	0	0	0	0	0	0	1	0	0	1	1
38	1	12	1	1	0	0	0	0	0	0	0	0	0	0	0	0	0	0	1	1	1	0	1	0	0	0	0	0	0	0	0	0	0	0	0	1	0	0	0	0	0	0	0	0	0	0	0	1	1
50	0	24	1	1	1	0	0	0	0	0	0	0	0	1	0	1	0	1	1	1	1	1	1	0	1	0	0	0	0	1	1	1	0	0	0	1	0	0	0	0	0	0	1	1	1	1	0	1	1
51	1	28	0	1	0	0	1	1	1	1	1	1	1	1	1	1	1	1	1	1	1	1	1	1	1	1	1	1	1	1	1	1	1	1	1	1	1	1	1	1	1	1	1	1	1	1	1	1	1
42	1	18	0	1	0	0	0	0	0	0	0	0	0	1	0	0	0	0	1	0	1	0	1	0	0	0	1	0	0	0	1	0	0	0	0	0	0	0	0	1	0	0	0	0	1	1	1	1	1
40	0	19	1	1	0	0	0	0	0	0	0	0	0	1	1	1	0	1	1	1	1	1	1	0	0	0	0	0	0	0	0	0	0	0	0	0	0	0	0	0	1	0	0	0	1	0	0	0	0
59	0	34	1	1	1	0	0	0	0	0	0	1	0	1	0	0	0	1	1	1	1	1	0	0	0	0	0	1	0	0	0	0	0	0	0	1	0	0	0	0	1	1	1	0	1	0	0	1	1
32	0	19	1	1	0	0	0	0	0	1	1	1	1	0	1	1	0	1	1	1	1	1	1	0	0	0	0	0	0	0	0	0	0	0	0	1	1	0	1	0	0	1	1	1	0	0	0	1	1
41	0	20	0	1	0	0	0	0	0	0	0	0	0	1	1	0	0	1	1	1	0	1	1	0	0	0	0	0	0	0	0	0	0	0	0	1	0	0	1	1	1	0	0	0	0	0	0	1	0
50	1	27	1	1	0	1	0	0	0	0	0	1	1	1	1	0	0	1	1	1	1	1	1	0	0	1	1	0	0	1	0	0	0	0	0	0	1	0	1	1	1	0	1	1	0	0	0	0	0
37	1	16	1	1	1	0	0	0	0	0	0	1	0	1	0	1	0	1	1	1	1	1	0	0	0	0	0	0	0	0	0	0	0	0	0	0	0	0	0	0	1	0	0	1	0	0	0	1	0
34	0	14	1	1	1	0	0	0	0	0	0	0	0	0	0	0	0	0	1	0	1	1	1	0	0	0	0	0	0	0	0	0	0	0	0	0	0	0	0	0	0	0	0	0	0	0	0	1	0
38	0	16	1	1	0	0	0	1	0	0	0	0	1	1	1	1	1	1	1	1	1	1	1	0	0	0	1	1	0	1	0	0	0	0	0	1	0	0	1	1	1	1	1	1	1	0	0	1	1
26	0	3	1	1	0	0	0	1	0	0	0	1	0	1	1	1	0	1	1	1	0	0	1	0	0	0	1	1	0	0	0	0	1	0	0	1	0	0	1	0	1	0	1	0	0	0	0	1	1
31	0	9	0	1	0	0	0	1	0	1	1	0	1	1	1	1	1	1	1	1	1	1	1	1	0	0	1	1	1	1	1	1	1	1	1	0	1	1	1	1	1	1	1	1	1	0	1	0	0
30	0	6	1	1	0	0	0	0	0	0	0	0	0	0	0	0	0	0	0	0	1	0	0	0	0	0	0	0	0	0	0	0	0	0	0	0	0	0	0	0	0	0	0	0	0	0	0	0	0
30	0	5	0	1	0	0	0	0	0	0	0	0	0	0	0	0	0	0	1	0	1	0	1	0	1	1	0	0	1	1	0	1	0	0	0	0	1	0	0	0	0	1	0	0	1	0	0	0	1
50	0	31	0	1	0	0	0	0	0	0	0	0	0	0	0	1	0	0	1	1	1	1	1	0	0	0	0	0	0	0	0	0	0	0	0	0	0	0	0	0	0	0	1	0	1	0	0	1	1
30	1	7	1	1	1	0	0	0	0	0	0	0	0	1	1	1	0	0	1	1	0	0	1	0	0	0	0	0	0	0	0	0	0	0	0	0	0	0	0	0	0	0	0	0	0	0	0	1	1
52	0	28	1	1	1	0	0	0	0	0	0	0	0	1	0	1	0	1	1	0	0	0	1	0	0	1	0	0	0	0	0	0	0	0	0	1	0	0	0	0	1	0	1	0	0	0	0	1	0
36	1	14	1	1	0	0	0	0	0	0	0	0	0	1	0	0	0	0	1	1	1	1	1	1	0	1	0	0	0	0	0	0	0	0	0	1	0	0	1	0	0	0	1	0	1	1	0	1	0
32	0	8	1	1	0	0	0	0	0	0	0	1	0	1	1	1	0	1	1	1	1	1	1	0	1	1	1	0	0	0	1	0	0	0	0	1	0	0	1	0	1	0	1	1	0	0	0	1	0
63	1	32	1	1	0	0	0	0	0	0	0	0	1	0	0	0	0	0	1	0	0	0	1	0	0	0	0	0	0	1	0	0	0	0	1	0	0	0	0	1	1	0	1	1	1	1	1	1	1
24	0	1	0	1	0	0	0	0	0	0	0	0	0	0	0	0	0	0	1	0	1	0	1	0	0	0	0	0	0	0	0	0	0	0	0	0	0	0	0	0	0	0	0	0	0	0	0	0	0
35	0	12	1	1	1	1	1	1	1	1	1	1	1	1	0	1	0	1	1	1	1	1	1	1	0	0	1	1	1	1	0	1	1	1	1	1	1	1	1	0	1	1	1	1	0	1	0	0	0
39	1	13	1	1	1	0	0	0	0	0	0	0	0	0	1	1	1	0	1	0	0	0	1	0	0	1	1	0	0	0	1	0	0	0	0	1	0	0	0	1	1	1	0	0	1	0	0	1	1
30	0	9	1	1	0	0	0	1	0	0	0	0	0	1	1	0	1	1	0	1	1	0	0	0	0	0	1	0	0	0	0	1	0	0	0	0	0	0	0	1	1	1	1	0	0	0	1	1	0
33	1	10	1	1	1	0	0	0	0	0	0	0	0	0	0	0	0	0	1	0	1	0	1	0	0	0	0	0	1	0	1	0	0	0	0	0	0	0	0	0	0	1	1	0	0	0	0	1	1
27	0	5	1	1	0	0	0	0	0	1	0	0	0	1	0	0	0	1	1	0	1	1	0	0	0	0	1	1	0	0	1	0	0	1	0	0	0	0	0	1	1	0	1	1	0	0	1	1	0
25	0	3	1	1	0	0	0	0	0	0	0	0	0	0	0	1	0	0	1	1	1	1	1	0	0	0	0	0	0	0	0	0	0	0	1	0	0	0	0	1	0	1	0	0	0	0	1	0	0
67	1	35	0	1	0	0	0	0	0	0	1	0	0	0	1	1	0	1	1	1	0	1	1	0	0	0	0	0	0	1	0	0	1	0	0	0	0	1	1	0	1	1	1	1	0	0	0	1	1
27	0	4	1	1	0	1	0	0	1	1	1	1	1	0	1	1	1	1	1	1	0	1	0	1	0	1	1	1	1	1	0	1	1	1	1	1	1	0	0	0	1	1	1	1	0	0	0	0	0
25	0	3	1	1	0	0	0	0	0	0	0	0	1	1	0	1	0	0	1	0	1	1	1	0	0	0	1	1	0	1	1	0	1	1	0	1	0	0	0	0	0	1	1	1	0	0	0	1	0
27	0	3	1	1	0	0	0	1	1	0	0	0	1	0	0	0	0	0	1	0	0	1	1	1	0	0	1	1	0	0	1	0	0	1	1	1	0	0	0	0	0	1	1	0	0	0	0	1	0
42	0	18	1	1	1	0	0	0	0	0	0	1	0	0	0	0	1	1	1	1	1	1	1	0	0	0	1	0	0	0	1	1	0	0	0	1	0	1	1	1	1	0	1	1	1	0	1	1	1
41	0	20	1	1	1	0	0	1	0	0	0	0	0	0	1	0	0	1	0	0	1	1	0	0	0	0	1	1	1	1	1	1	1	1	1	1	0	0	1	1	0	1	1	1	0	0	0	1	0
43	0	21	1	1	1	0	0	0	0	0	0	0	0	0	1	1	0	0	1	1	1	1	1	0	0	0	0	0	0	0	0	0	0	0	0	0	0	0	0	0	1	0	1	0	0	0	0	1	0
48	0	24	1	1	1	0	0	0	0	1	0	0	0	1	0	0	1	1	1	0	1	1	0	1	0	0	0	1	1	0	0	0	1	0	0	1	0	0	1	1	0	1	1	0	1	0	0	1	0
45	0	22	1	1	1	0	0	0	0	0	0	0	0	1	1	1	0	1	1	1	1	0	1	0	0	1	0	0	0	0	0	0	0	0	0	1	0	0	0	0	1	1	1	1	1	0	0	1	1
41	1	21	1	1	1	0	0	1	1	1	0	0	1	0	0	0	1	1	0	0	0	0	0	0	0	0	0	1	1	0	0	1	1	0	1	1	1	0	1	1	1	1	1	1	1	1	1	0	1
50	1	27	1	1	1	0	0	1	0	0	0	0	1	1	0	0	0	0	1	0	0	0	1	0	0	0	0	0	0	0	0	0	0	0	0	0	0	0	0	0	0	0	0	0	0	0	0	0	0
25	0	3	1	1	0	0	0	0	0	0	0	0	0	0	1	0	0	0	1	0	1	1	1	0	0	0	0	0	0	0	0	0	0	0	0	1	0	0	0	0	1	0	0	0	0	0	0	1	1
30	0	8	1	1	0	0	0	0	0	0	0	0	1	1	1	0	0	0	1	0	1	0	1	0	0	0	1	1	0	0	1	0	0	1	0	1	0	0	0	0	0	0	0	1	0	0	0	1	0
46	0	22	1	1	0	0	1	1	1	0	0	0	0	1	0	0	0	1	1	1	1	1	1	0	0	0	0	1	0	0	1	1	0	1	0	0	0	1	0	0	0	1	1	1	1	0	0	0	0
28	0	6	1	1	0	0	0	1	0	0	0	0	1	1	1	0	0	0	1	0	1	0	0	0	0	0	1	1	0	1	0	0	0	1	1	1	0	1	0	0	0	1	1	0	1	0	1	0	0
47	1	15	1	1	0	1	1	0	0	0	0	0	0	1	1	1	0	1	1	0	0	0	1	0	0	0	0	1	0	0	0	0	1	0	0	0	0	0	0	0	1	0	1	0	0	0	1	0	0
34	0	12	1	1	0	0	0	0	0	0	0	0	0	0	1	1	0	1	1	1	0	0	0	0	0	0	1	1	0	0	0	1	0	1	1	1	0	0	0	1	1	0	1	0	0	0	0	1	0
39	0	16	1	1	1	0	0	1	0	0	0	0	0	1	0	0	0	1	1	0	1	0	1	0	0	1	1	1	0	0	1	0	0	0	0	1	0	0	0	0	1	0	1	0	0	0	0	1	1
50	1	26	1	1	1	0	1	1	0	0	0	0	1	1	0	0	0	0	1	1	0	0	1	1	0	0	1	1	1	1	1	1	1	0	1	0	0	0	1	0	0	1	1	1	1	0	0	1	1
57	1	30	1	1	1	0	0	0	0	0	0	0	1	1	1	1	1	1	1	0	0	1	1	0	0	0	0	0	0	0	0	0	0	0	0	1	0	0	0	1	1	0	0	0	0	0	0	1	0
41	0	20	1	1	1	0	0	0	0	1	0	1	1	1	1	1	0	1	1	0	1	0	0	1	0	0	1	0	0	1	1	0	0	0	0	0	1	0	0	0	1	1	1	1	0	0	0	0	0
37	0	14	1	1	2	0	0	1	0	0	0	0	1	0	1	0	0	0	1	0	1	0	1	0	0	0	1	1	0	0	1	1	0	0	0	0	1	0	0	1	0	0	1	1	0	0	0	0	0
52	0	29	1	1	0	0	0	1	0	0	0	0	0	0	1	1	0	0	1	1	0	1	0	0	1	0	1	0	0	0	0	0	0	0	0	0	0	0	0	0	0	0	0	0	0	0	0	1	1
39	0	18	1	1	1	0	0	1	0	0	0	0	0	0	0	0	0	0	1	0	1	0	0	0	1	0	0	0	0	0	1	1	0	0	0	0	0	0	0	0	0	0	0	0	0	0	0	1	1
23	1	1	1	1	1	0	0	0	0	0	0	0	0	0	0	0	0	0	1	0	1	0	1	0	0	0	0	0	0	0	1	0	0	0	0	0	0	0	0	0	0	0	0	0	0	0	0	1	1
34	0	11	1	1	1	0	0	1	0	0	0	0	0	1	0	0	0	1	1	1	1	0	0	0	0	0	0	0	0	0	1	0	0	0	0	1	0	0	0	0	1	1	0	1	1	0	0	1	0
36	0	14	1	1	1	0	0	0	0	0	0	0	0	0	0	1	1	1	1	1	0	1	0	1	0	0	0	0	0	0	1	1	0	0	0	1	0	0	0	0	0	0	0	0	0	0	0	1	1
56	0	31	1	1	1	0	0	1	0	0	0	0	0	1	1	0	1	0	1	0	1	1	1	0	1	1	1	0	0	0	0	0	0	0	0	1	0	0	0	0	1	0	0	0	1	0	0	1	0
31	0	8	1	1	0	0	0	0	0	0	0	0	0	1	0	0	0	1	1	1	0	0	1	0	0	0	0	0	0	1	1	0	0	0	0	1	1	0	1	0	1	1	1	1	0	1	0	1	0
37	1	15	0	1	2	0	0	1	0	0	0	0	0	1	1	0	0	0	0	0	1	1	0	0	0	0	1	1	0	0	1	0	1	1	0	0	1	1	0	0	0	0	0	0	0	0	0	0	0
50	1	29	1	1	1	1	1	1	1	1	1	1	1	1	1	1	1	1	0	0	1	1	0	1	1	1	1	1	1	1	1	1	1	1	1	1	1	1	1	0	1	0	0	1	0	1	1	0	0
42	1	21	1	1	1	0	0	0	0	0	0	0	0	0	0	0	0	0	1	1	0	0	1	0	0	0	0	0	0	0	0	0	0	0	0	0	0	0	0	1	0	1	1	0	1	0	0	1	1
58	0	33	1	1	1	1	1	1	1	1	1	1	1	1	1	1	1	0	0	0	1	0	1	0	1	1	0	0	0	1	0	0	1	0	1	0	0	1	1	0	1	1	1	1	0	0	1	0	0
49	1	18	1	1	1	0	0	0	0	0	0	0	0	0	0	0	0	0	1	1	0	1	0	0	0	0	0	0	0	0	0	0	0	0	0	0	0	0	0	0	0	0	0	0	0	0	0	1	0
42	0	20	1	1	2	0	0	0	0	0	0	0	0	0	0	0	0	0	1	1	0	0	0	0	0	0	0	1	0	0	1	0	0	0	0	1	0	0	0	0	1	1	0	0	1	0	0	1	1
38	0	17	1	1	1	0	0	0	0	0	0	0	0	1	1	0	0	0	1	0	1	1	0	0	1	1	0	1	0	1	1	0	0	1	1	1	1	0	0	0	0	0	1	1	0	0	0	1	0
48	1	21	1	1	1	0	0	1	0	0	0	0	0	0	0	0	0	0	0	0	0	1	1	1	1	1	0	0	0	0	1	1	0	1	1	1	1	1	1	1	1	1	1	1	0	1	1	0	0
32	0	8	1	1	1	0	0	0	0	0	0	0	0	0	0	0	0	0	1	1	1	0	1	0	0	0	0	0	0	0	0	0	0	0	0	0	0	0	0	0	0	1	0	0	1	0	1	1	1
54	0	31	1	1	1	0	0	0	0	0	0	0	0	1	1	0	0	1	1	1	0	1	1	0	1	0	0	0	0	0	0	0	0	0	0	1	0	0	0	0	1	0	0	1	1	0	0	1	0
35	1	13	1	1	1	0	0	0	0	0	0	0	0	1	1	1	0	1	1	0	1	1	1	0	0	0	0	0	0	0	1	0	0	0	0	1	0	0	0	0	1	0	1	0	0	0	0	1	1
49	0	26	0	1	1	0	0	0	0	1	0	0	0	0	0	0	0	1	0	0	0	1	0	0	0	0	0	0	0	0	0	0	1	0	0	0	1	0	0	0	0	0	1	0	0	0	0	1	0
37	0	16	1	1	1	0	0	1	0	0	0	0	0	0	0	0	0	0	1	0	0	0	0	0	0	0	0	0	1	0	0	0	0	0	0	1	0	0	0	0	1	0	1	0	1	0	0	1	0
58	1	36	1	1	1	0	0	0	0	0	0	1	0	0	1	1	0	0	1	1	1	1	1	0	0	1	0	1	1	1	0	1	1	1	0	0	1	1	1	1	1	0	0	1	1	0	1	0	0
39	0	18	1	1	1	0	0	0	0	0	0	0	0	1	0	0	0	0	1	0	0	1	1	1	1	1	0	0	0	0	0	0	0	0	0	0	0	0	0	0	0	0	0	0	0	0	0	1	1
30	1	6	1	1	1	0	0	0	0	0	0	0	0	0	0	0	0	0	1	0	1	1	1	0	0	0	0	0	0	0	0	0	0	0	0	0	0	0	0	0	0	1	0	1	1	0	0	1	1
34	0	10	1	1	1	0	0	0	0	0	0	0	0	1	0	0	0	0	1	1	1	1	0	0	0	1	0	0	0	1	0	0	1	0	0	1	0	0	0	0	0	1	0	1	0	0	0	1	0
38	0	20	1	1	2	0	0	0	0	1	1	1	1	1	1	1	0	1	1	1	1	1	1	0	0	0	1	1	0	1	1	1	1	1	1	1	1	0	1	1	0	1	1	1	0	0	0	0	0
45	1	15	1	1	2	1	0	0	0	1	0	1	1	1	0	1	1	0	1	0	1	1	0	1	1	0	0	1	1	0	1	0	0	1	0	0	0	0	0	0	0	0	0	0	0	0	0	0	1
40	1	18	1	1	1	0	0	0	0	0	0	0	0	1	0	0	0	1	0	1	1	1	0	0	0	0	0	0	0	0	0	1	1	0	0	0	0	0	0	0	0	1	0	1	0	0	0	1	1
29	0	7	1	1	1	0	0	0	0	0	0	0	0	0	0	0	0	0	1	1	1	1	1	0	0	0	0	0	0	0	0	0	0	0	0	0	0	0	0	0	0	0	0	0	0	0	1	0	0
38	1	16	0	1	1	0	0	1	0	0	0	0	0	1	1	0	0	0	1	0	1	1	1	0	0	0	0	0	0	0	0	0	0	0	0	0	0	0	0	0	0	0	0	0	1	0	0	0	0
39	0	15	1	1	0	0	0	0	0	1	0	0	0	1	0	0	0	0	1	0	0	1	1	0	1	0	0	0	0	1	0	1	0	0	0	1	1	0	1	0	0	1	1	1	1	0	1	1	1
58	0	35	1	1	0	0	0	0	0	0	0	0	0	0	1	0	0	0	1	0	1	1	1	0	0	1	0	0	0	0	1	0	0	0	0	0	0	0	0	1	0	1	0	1	1	0	0	1	1
33	0	9	1	1	1	1	1	1	1	1	1	1	0	0	1	1	1	1	1	1	1	1	1	0	1	1	0	0	1	0	1	0	0	0	0	0	0	0	1	1	1	0	0	0	0	0	0	1	1
38	1	14	1	1	0	0	1	0	0	0	0	0	0	0	0	0	0	0	1	0	1	0	1	0	0	0	0	0	0	0	0	0	0	0	0	1	0	0	0	0	1	0	0	0	0	0	0	1	1
43	1	21	1	1	1	1	0	1	0	0	0	0	0	0	0	0	0	0	1	1	1	0	1	0	0	0	0	0	0	0	1	0	0	0	0	1	0	0	0	0	1	1	1	1	1	0	0	1	1
47	0	23	1	1	0	0	0	1	0	0	0	0	0	1	1	1	1	1	0	0	1	0	1	1	1	0	1	1	1	1	0	0	0	0	0	0	0	1	0	0	0	0	1	0	0	0	1	0	0
22	0	3	1	1	1	0	1	1	0	0	0	1	0	0	0	0	0	1	0	0	0	1	0	0	0	1	1	1	1	0	1	1	1	1	1	1	1	1	1	0	1	1	1	1	1	1	0	0	0
38	0	17	1	2		0	0	0	0	0	0	0	0	0	0	0	0	1	1	0	0	0	1	0	0	1	1	0	1	1	0	0	0	0	1	1	0	0	0	0	0	1	0	0	0	0	0	1	1
52	0	30	1	2		0	0	0	0	1	0	1	1	1	1	1	1	1	1	0	0	1	1	1	1	1	1	1	1	1	0	0	0	0	0	0	1	1	0	1	1	1	1	0	0	0	0	0	0
39	0	17	0	2		0	0	0	0	0	0	0	0	1	1	0	0	0	0	1	1	1	1	0	0	0	0	0	0	0	0	0	0	0	0	0	0	0	0	0	0	0	0	0	0	0	0	1	0
37	0	15	0	2		0	0	0	0	0	0	0	0	0	0	0	0	0	0	0	0	0	0	0	0	0	1	0	1	0	1	0	0	0	0	0	0	0	0	0	0	0	0	0	1	0	0	1	0
40	0	20	0	2		0	0	0	0	0	0	0	0	1	1	1	1	1	1	1	1	1	1	0	0	0	0	0	0	1	0	0	0	0	0	0	0	0	0	0	0	0	0	0	0	0	0	1	0
36	0	17	1	2		0	0	0	0	0	0	0	0	0	0	0	0	0	1	0	1	0	1	0	0	0	0	0	0	0	0	0	0	0	0	1	0	0	0	0	0	1	0	0	0	0	0	1	1
38	0	15	1	2		0	0	0	0	0	0	0	0	1	0	0	0	0	1	0	1	1	1	0	0	0	1	0	0	0	0	0	0	0	1	1	0	0	1	0	0	0	0	0	0	0	0	1	1
43	1	18	1	2		0	0	1	0	0	0	0	0	0	0	1	1	1	1	1	1	1	0	0	0	0	1	0	0	1	0	0	0	0	0	1	0	0	0	0	1	1	1	0	1	0	0	1	1
40	1	12	1	2		0	0	1	0	0	0	0	1	0	1	1	1	0	1	0	1	1	1	0	0	0	1	1	1	1	0	0	0	0	1	1	0	0	1	1	1	1	1	0	0	0	0	1	1
41	0	20	1	2		0	1	0	0	1	0	0	1	1	1	0	1	1	1	0	0	1	0	1	0	0	1	1	0	1	0	0	0	1	0	1	0	1	1	1	1	1	1	1	1	0	0	0	0
40	1	20	0	2		0	0	0	0	1	1	1	1	0	0	1	0	1	1	0	1	1	1	0	1	1	0	1	0	0	1	1	0	1	1	1	1	0	0	0	1	1	1	1	1	1	0	0	1
47	0	27	0	2		0	1	1	0	0	0	0	1	1	1	1	0	1	1	0	1	1	1	0	0	1	1	1	1	1	0	0	0	1	1	0	0	0	1	0	1	1	1	1	0	0	0	1	1
40	0	21	0	2		0	0	0	0	0	0	0	0	1	1	1	0	1	1	0	0	1	1	0	0	0	0	0	0	0	0	0	1	0	0	1	0	0	0	0	0	0	0	0	0	0	0	1	1
42	0	8	1	2		0	0	1	0	0	0	0	0	1	0	0	0	0	1	0	1	1	1	0	1	1	0	0	0	0	0	0	0	0	0	1	0	0	0	0	1	0	1	0	1	0	0	1	1
37	0	17	0	2		0	0	1	0	1	1	1	1	1	1	1	1	1	1	1	1	1	1	1	0	1	1	1	1	1	0	1	0	1	1	1	0	1	1	1	1	1	1	1	1	0	0	1	0
40	1	21	1	2		0	0	0	0	0	0	0	0	0	0	0	0	0	1	1	1	1	1	1	0	1	0	0	0	0	0	0	0	0	0	1	0	0	0	0	1	0	0	0	0	0	0	1	1
47	1	20	1	2		0	0	0	0	0	0	0	0	1	1	0	0	1	1	1	1	0	1	0	1	0	0	1	0	0	0	0	0	0	0	1	0	0	0	0	1	0	0	1	1	0	0	1	1
25	0	5	1	2		0	0	0	0	0	0	0	0	0	1	1	1	1	1	1	0	0	1	0	1	1	1	1	1	1	1	1	0	1	1	1	1	0	1	1	1	1	1	1	0	0	1	1	1
47	0	25	0	2		0	0	1	0	0	0	1	1	0	0	0	0	1	1	1	1	0	1	0	0	0	1	1	0	0	0	1	0	1	1	1	0	0	1	1	1	0	1	1	1	0	1	0	1
37	0	12	1	2		0	0	0	0	0	0	0	0	0	0	1	0	1	1	0	1	1	1	0	1	1	1	0	0	0	1	0	0	0	0	1	0	0	0	0	1	1	0	0	1	1	0	1	1
40	0	20	1	2		0	0	0	0	0	0	0	0	0	0	1	0	1	1	0	1	1	0	0	0	0	0	0	0	0	1	0	0	0	0	1	0	0	0	0	0	0	0	0	0	0	0	1	1
39	1	5	0	2		0	0	0	0	0	0	0	0	0	0	0	0	0	1	0	0	0	1	0	0	0	0	0	0	0	0	0	0	0	0	0	0	0	0	0	0	1	0	0	1	0	0	1	1
51	1	30	1	2		0	0	0	0	0	0	0	0	0	0	0	0	0	1	0	0	0	1	0	0	0	0	0	0	0	0	0	0	0	0	1	0	0	0	0	0	0	0	0	1	0	0	1	1
40	1	19	1	2		0	0	0	0	0	0	0	0	1	1	1	0	1	1	1	0	1	1	0	0	1	0	0	1	0	0	0	0	0	0	0	0	0	0	0	0	0	0	0	0	0	0	1	1
39	0	20	1	2		0	0	0	0	0	0	0	0	0	1	0	1	0	1	0	0	1	1	0	0	0	0	0	0	0	0	1	0	0	0	0	0	0	0	1	0	1	1	0	1	0	0	1	0
62	0	41	0	2		0	0	0	0	1	0	0	0	1	1	1	0	1	1	1	0	1	1	1	0	0	0	0	0	0	0	0	0	0	0	0	0	0	1	0	1	0	1	0	0	0	0	1	0
45	0	20	1	2		0	0	1	0	0	0	0	0	1	1	0	0	1	1	0	1	1	1	0	0	0	0	0	0	0	0	0	0	0	0	1	0	0	0	0	0	0	0	1	0	0	0	1	1
41	1	22	1	2		0	0	0	0	0	0	0	0	1	0	0	0	0	1	0	1	1	0	0	0	0	0	0	0	0	1	0	0	0	0	0	0	0	0	0	0	0	0	0	0	0	0	1	1
43	1	21	0	2		0	0	1	0	0	0	0	0	0	0	0	0	1	1	1	1	1	1	0	0	0	0	0	0	1	1	0	0	0	0	1	0	0	0	0	1	0	1	1	1	0	0	1	1
42	1	21	0	2		0	0	1	0	0	0	0	0	1	0	0	0	0	1	1	1	1	1	0	0	0	0	0	0	0	0	0	0	0	0	1	0	0	0	0	1	1	0	0	0	0	0	1	1
30	1	5	1	2		0	0	0	0	0	0	0	0	1	0	1	0	0	1	0	0	0	1	0	0	1	0	0	0	0	0	0	0	0	0	0	0	0	0	0	1	0	0	0	1	0	0	1	1
28	1	1	1	2		0	0	0	0	0	0	1	0	0	1	1	0	1	1	1	1	1	1	0	0	0	0	1	1	0	0	0	0	0	0	1	0	0	1	0	1	1	1	1	1	0	1	1	0
54	0	21	0	2		0	0	1	0	0	0	0	0	0	1	1	0	0	1	0	1	0	1	0	0	1	0	0	0	0	0	0	0	0	0	1	0	0	0	0	0	1	1	0	1	0	0	1	1
42	1	15	0	2		0	0	1	0	0	0	0	0	1	1	0	0	0	1	0	1	0	1	0	0	1	0	0	0	0	0	0	0	0	0	1	0	0	0	0	0	1	1	0	1	0	0	1	1
29	0	3	1	2		0	0	0	0	0	0	0	0	0	1	0	0	1	1	0	0	1	1	0	0	0	0	0	0	0	0	0	0	0	0	1	0	0	0	0	0	0	0	0	0	0	0	1	1
54	0	34	1	2		0	0	0	0	0	0	0	0	1	0	1	0	1	1	1	1	1	1	0	0	1	0	1	1	1	0	0	1	0	1	1	0	0	0	0	1	0	1	0	0	0	0	1	1
45	1	25	0	2		1	0	1	0	0	0	0	0	1	0	0	0	0	1	0	1	0	1	0	1	1	0	0	1	0	0	0	0	0	0	1	0	0	0	0	0	1	0	1	1	0	0	0	0
38	1	13	1	2		0	0	0	0	0	0	1	0	0	1	1	0	1	1	1	1	0	1	0	1	1	1	1	0	0	0	0	0	0	0	1	0	0	1	0	1	1	1	0	1	0	0	1	0
60	1	41	1	2		0	0	0	0	0	0	0	0	0	1	1	0	0	1	0	1	0	1	0	0	1	0	0	0	0	0	0	0	0	0	1	0	0	0	0	1	1	0	0	1	0	0	1	0
54	0	34	0	2		0	0	0	0	0	0	0	0	0	0	0	0	0	1	0	1	1	1	0	0	0	0	0	0	0	0	0	0	0	0	1	0	0	0	0	1	1	0	0	0	0	0	1	1
39	0	20	0	2		0	0	0	0	1	0	1	0	0	1	1	1	1	1	0	0	1	1	0	0	1	0	1	1	1	1	0	0	0	0	1	0	0	1	0	1	1	1	0	1	0	0	1	1
45	0	20	0	2		0	0	0	0	0	0	0	0	1	1	1	1	0	1	1	1	0	0	0	0	0	0	0	0	0	0	0	0	0	0	0	0	0	0	0	0	0	0	0	1	0	0	1	1
48	0	25	0	2		0	0	0	0	0	0	0	0	1	0	0	0	1	1	0	1	0	0	0	0	1	0	0	1	0	1	1	1	0	0	0	0	0	0	0	0	0	0	0	0	0	0	1	0
34	1	1	1	2		0	0	0	0	0	0	0	0	1	1	1	0	1	1	1	0	0	1	0	0	0	0	0	0	0	0	0	0	0	0	1	0	0	0	0	1	0	0	0	1	0	0	1	1
51	0	30	0	2		0	0	0	0	1	1	1	1	1	1	1	0	1	1	1	1	1	1	1	1	1	0	1	1	0	0	0	1	1	1	1	1	1	1	1	1	1	1	1	1	0	0	1	1
41	0	19	1	2		0	0	0	0	0	0	0	0	0	0	0	0	0	1	0	1	0	0	0	0	0	0	0	0	0	0	0	0	0	0	1	0	0	0	0	0	0	0	0	0	0	0	1	1
54	1	35	0	2		0	0	0	0	0	0	0	0	1	1	0	0	0	1	0	1	0	0	0	0	0	0	0	0	0	0	0	0	0	0	0	1	0	0	0	1	0	0	0	0	0	0	1	1
53	0	32	0	2		0	0	1	0	0	0	0	0	1	0	1	1	1	1	1	1	1	1	0	1	0	0	0	0	0	0	0	0	0	0	0	0	0	0	0	0	0	0	0	0	0	0	0	0
42	0	18	1	2		0	0	1	0	0	0	0	1	1	1	0	0	1	1	1	1	0	1	0	1	1	1	1	0	0	1	0	0	0	0	0	0	0	0	0	1	0	0	1	0	0	0	1	0
23	0	1	1	2		0	0	0	0	0	0	0	0	0	0	1	0	1	1	1	1	0	1	0	0	0	0	0	0	0	0	0	0	0	0	0	0	0	0	0	0	0	0	0	1	0	0	1	1
46	1	25	0	2		0	0	1	0	0	0	0	0	0	1	1	0	1	1	1	1	1	1	0	0	1	0	0	0	0	0	0	0	0	0	1	0	0	0	0	1	0	0	1	0	0	0	1	1
40	0	20	1	2		0	0	0	0	0	0	0	0	0	0	0	0	0	1	1	1	0	1	0	0	0	0	0	0	0	0	0	0	0	0	0	0	0	0	0	0	0	0	0	0	0	0	1	0
36	0	10	0	2		0	0	1	0	0	0	0	0	1	0	0	0	0	1	1	1	1	1	0	0	0	0	0	0	0	0	0	0	0	0	1	0	0	0	0	1	1	0	0	0	0	0	1	1
40	0	8	0	2		0	0	0	0	0	0	0	0	1	1	1	0	1	1	1	0	1	1	0	1	1	0	0	0	0	0	0	0	0	0	0	0	0	0	0	1	1	0	0	0	0	0	1	0
40	0	19	0	2		0	0	0	0	0	0	0	0	1	0	0	0	1	1	0	1	0	1	0	0	0	0	0	0	0	0	0	0	0	0	1	0	0	0	0	0	0	0	0	1	0	0	1	1
38	0	17	0	2		0	0	0	0	0	0	0	0	1	0	1	0	0	1	0	0	0	1	0	0	1	0	0	0	0	0	0	0	0	0	0	0	0	0	0	1	0	0	0	1	0	0	1	1
42	1	20	0	2		0	0	0	0	0	0	1	1	1	1	0	0	1	0	1	0	1	1	0	0	0	0	0	0	1	1	0	0	0	0	0	0	1	0	1	1	1	1	1	0	0	0	0	0
40	0	20	0	2		0	0	0	0	0	0	0	1	0	1	0	0	1	1	1	1	1	1	0	0	0	0	0	0	1	0	0	0	0	0	1	0	0	0	1	1	1	1	0	1	0	0	1	0
35	1	13	0	2		0	0	0	0	0	0	1	0	1	1	1	0	1	1	1	1	1	1	0	0	0	0	1	1	0	0	0	0	0	0	1	0	0	1	0	1	1	1	1	1	0	1	1	0
49	0	29	1	2		0	0	1	0	0	0	1	1	1	1	1	0	1	1	1	1	1	1	0	0	0	1	0	0	0	0	0	0	0	0	1	0	0	1	0	0	0	1	1	0	0	0	1	1
33	0	10	0	2		0	0	1	0	0	0	0	0	0	1	1	0	0	1	0	1	0	1	0	0	1	0	0	0	0	0	0	0	0	0	1	0	0	0	0	0	1	1	0	1	0	0	1	1
36	0	10	0	2		0	0	1	0	0	0	0	0	1	1	1	0	0	1	0	1	0	1	0	0	1	0	0	0	0	0	0	0	0	0	1	0	0	0	0	0	1	1	0	1	0	0	1	1
50	0	31	0	2		0	0	0	0	0	0	0	1	0	0	0	0	0	1	0	1	0	1	0	0	1	1	0	0	0	0	0	0	0	0	0	0	0	0	0	0	0	0	0	1	0	0	1	1
37	0	17	0	2		0	0	0	0	0	0	0	0	0	1	0	0	1	1	0	0	1	1	0	0	0	0	0	0	0	0	0	0	0	0	1	0	0	0	0	0	0	0	0	0	0	0	1	1
51	0	31	0	2		0	0	0	0	0	0	0	0	1	1	0	0	1	1	0	1	1	1	0	0	0	0	1	0	1	1	0	0	1	0	1	0	0	0	0	1	0	0	1	1	0	0	1	0
58	0	35	0	2		0	0	0	0	0	0	0	0	1	1	0	0	1	1	0	0	0	1	0	1	1	0	0	0	1	0	0	0	1	1	0	0	0	0	1	1	1	0	0	0	0	0	1	0
42	0	20	0	2		0	0	0	0	0	0	0	0	0	0	0	0	0	1	0	1	0	0	0	0	0	0	1	0	0	1	0	1	0	0	1	0	0	0	0	0	0	0	1	1	0	0	1	1
30	1	10	1	2		0	0	0	0	0	0	0	0	1	0	1	0	1	1	1	1	1	1	0	0	1	0	1	1	1	0	0	1	0	1	1	0	0	0	0	1	0	1	0	0	0	0	1	1
46	0	19	0	2		0	0	1	0	0	0	0	0	0	1	1	0	1	1	0	1	1	1	0	1	0	0	1	0	0	1	0	0	1	1	1	0	0	1	0	0	0	1	1	1	0	0	1	1
39	0	14	0	2		1	0	1	0	0	0	0	0	1	0	0	0	0	1	0	1	0	1	0	1	1	0	0	1	0	0	0	0	0	0	1	0	0	0	0	0	1	0	1	1	0	0	0	0
41	0	14	0	2		1	0	1	0	0	0	0	0	0	1	1	1	1	1	1	1	1	1	0	1	0	0	0	0	0	0	0	0	0	0	1	0	0	0	0	1	0	0	0	1	0	0	1	0
38	1	16	1	2		0	0	0	0	0	0	1	0	0	1	1	0	1	1	1	1	0	1	0	1	1	1	1	0	0	0	0	0	0	0	1	1	0	1	0	1	1	1	0	1	0	0	1	0
38	0	17	0	2		0	0	0	0	0	0	0	0	0	1	1	1	0	1	0	1	0	1	0	0	1	0	0	0	0	0	0	0	0	0	1	0	0	0	0	1	1	0	0	1	0	0	1	0
48	0	15	0	2		0	0	0	0	0	0	0	0	1	1	1	1	1	1	1	1	1	0	0	1	0	0	0	0	0	0	0	0	0	0	1	0	0	1	1	1	1	0	1	0	0	0	1	1
40	0	19	0	2		0	0	1	0	0	0	0	0	1	0	1	0	0	0	1	1	0	1	0	1	0	0	0	0	0	1	1	1	1	1	1	0	1	0	1	1	1	1	1	1	0	1	1	0
40	0	18	0	2		0	0	1	0	0	0	0	0	1	0	0	0	0	1	1	1	1	1	0	0	0	0	0	0	0	0	0	0	0	0	1	0	0	0	0	0	1	0	0	0	0	0	1	1
37	0	15	0	2		0	0	0	0	0	0	0	0	0	0	0	0	0	1	0	1	1	1	0	0	0	0	0	0	0	0	0	0	0	0	1	0	0	0	0	1	1	0	0	0	0	0	1	1
35	0	13	0	2		0	0	0	0	1	0	1	0	0	1	1	1	1	1	0	0	1	1	0	0	1	0	1	1	1	1	0	0	0	0	1	0	0	1	0	1	1	1	0	1	0	0	1	1
30	0	6	1	2		0	0	0	0	0	0	0	0	1	1	1	1	0	1	1	1	0	0	0	0	0	0	0	0	0	0	0	0	0	0	0	0	0	0	0	0	0	0	0	1	0	0	1	1
46	0	25	0	2		0	0	1	0	0	0	0	0	1	0	0	0	1	1	0	1	1	0	0	0	1	0	1	0	0	0	0	0	0	0	1	0	0	0	0	1	0	1	0	1	0	0	1	1
42	0	21	0	2		0	0	1	0	0	0	1	1	1	1	1	0	1	1	1	0	1	1	0	1	1	0	0	1	1	1	1	0	1	0	1	1	1	1	1	1	1	1	0	1	0	0	1	1
43	0	23	0	2		0	0	1	0	0	0	0	1	1	1	1	1	1	1	1	1	1	1	0	0	0	1	1	1	1	0	1	0	1	1	1	1	1	1	1	1	1	1	1	1	0	0	1	0
37	0	15	0	2		0	0	0	0	0	0	0	0	1	0	1	0	1	1	0	1	0	0	0	0	1	1	0	1	1	1	1	1	0	0	1	0	0	0	0	0	0	0	0	0	0	0	1	0
35	0	13	0	2		0	0	0	0	0	0	0	0	1	1	1	0	1	1	1	0	0	1	0	0	0	0	0	0	0	0	0	0	0	0	1	0	0	0	0	1	0	0	0	1	0	0	1	1
35	1	10	0	2		0	0	0	0	1	1	1	1	1	1	1	0	1	1	1	1	1	1	1	1	1	0	1	1	0	0	0	1	1	1	1	1	1	1	1	1	1	1	1	1	0	0	1	1
41	1	19	0	2		0	1	0	0	0	0	0	0	1	1	1	1	1	1	1	1	1	1	0	1	1	0	1	1	0	1	1	0	1	1	1	1	1	1	1	1	1	1	1	0	0	0	1	1
40	0	17	0	2		0	0	0	0	0	0	0	1	1	1	1	0	0	1	0	0	1	1	0	1	1	0	1	1	0	1	1	0	0	0	1	1	0	0	0	1	0	1	0	1	0	0	0	0
36	1	16	0	2		0	0	0	0	0	0	0	0	0	0	0	0	0	1	0	1	0	0	0	0	0	0	0	0	0	0	0	0	0	0	1	0	0	0	0	0	0	0	0	0	0	0	1	1
37	0	15	0	2		0	0	0	0	0	0	0	0	1	1	0	0	0	1	0	1	0	0	0	0	0	0	0	0	0	0	0	0	0	0	1	1	0	0	0	1	0	0	0	0	0	0	1	1
40	1	10	0	2		0	0	1	0	0	0	0	0	0	0	0	0	0	1	1	1	1	1	0	0	0	0	1	1	0	0	0	1	1	0	1	0	0	0	0	1	1	1	1	1	1	0	1	1
38	0	17	0	2		0	0	1	0	0	0	0	0	1	0	1	1	1	1	1	1	1	1	0	1	1	0	0	0	0	0	0	0	0	0	0	0	0	0	0	0	0	0	0	0	0	0	0	0
40	0	12	0	2		0	0	0	0	0	0	0	0	0	0	0	0	0	1	0	1	0	1	0	0	0	0	0	0	0	0	0	1	0	0	1	0	0	0	0	1	0	0	0	1	0	0	1	1
50	0	30	0	2		0	0	0	0	0	0	0	0	1	1	1	1	1	1	0	1	1	1	0	1	1	0	1	1	0	1	0	0	0	0	1	0	1	0	0	1	0	0	0	1	0	0	1	1
38	0	15	0	2		0	0	1	0	0	0	0	1	1	1	0	0	1	1	1	1	0	1	0	1	1	1	1	0	0	1	0	0	0	0	1	0	0	0	0	1	0	0	1	0	0	0	1	0
38	0	17	0	2		0	0	0	0	0	0	0	1	1	1	1	1	1	1	1	0	1	1	0	1	1	0	0	0	0	0	0	0	0	0	0	0	0	0	0	1	0	0	0	0	0	0	1	0
30	0	5	0	2		0	0	1	0	0	0	0	0	0	0	0	0	0	1	1	1	1	1	0	0	0	0	1	1	0	0	0	1	1	0	1	0	0	0	0	1	1	1	1	1	1	0	1	1
28	0	3	0	2		0	0	0	0	0	0	0	0	0	0	0	0	0	1	0	1	1	1	0	0	0	1	1	0	0	1	0	0	1	0	1	0	0	0	1	1	1	1	1	0	1	1	1	1
44	0	24	0	2		0	1	1	0	1	0	0	0	1	0	0	0	0	1	0	0	1	0	0	0	1	1	0	0	1	1	0	0	0	0	1	0	0	0	0	0	1	0	0	1	0	0	1	0
52	0	31	1	2		0	1	1	0	0	0	0	0	0	0	0	0	0	0	1	1	1	1	0	0	0	1	1	1	1	1	1	0	0	0	0	0	0	1	1	1	1	1	1	1	0	0	0	0
57	0	34	1	2		0	0	0	0	0	0	0	0	0	1	1	1	1	1	1	0	0	0	0	0	0	0	0	0	0	0	0	1	1	1	1	1	1	1	1	1	1	0	0	0	0	0	0	0
[truncated: 84 more columns]
